# Supplementary material for: Myeloid‐Driven Immune Suppression Subverts Neutralizing Antibodies and T Cell Immunity in Severe COVID‐19
Source: J Med Virol. 2025 Apr 4;97(4):e70335. doi: 10.1002/jmv.70335 (PMC11969634; doi:10.1002/jmv.70335)
Supplement: Supplementary file 26 — Supporting Table 1. Overview of basic information on clinical samples. Sheet named “Supplementary_Table_1A” provides details on clinical sample information, sheet named “Supplementary_Table_1B” and “Supplementary_Table_1C” presents statistics on sample quality, and sheet named “Supplementary_Table_1D” includes cell count statistics. [file JMV-97-e70335-s019.xlsx]

## Sheet: Supplementary_Table_1A
Sample number	Group	Symptom	Resilience	Admission_date	Discharge_date	Length_of_hospital_stay	First_positive_date	First_negative_date	Duration_of_negative_transition	Date of PBMC acquisition	Interval_time_between_PBMC_time_and_first_positive_date	Sex	Exact_age	Age	Anticoagulation	Glucocorticoid	Vasoactive_drugs	Paxlovid	Date_of_pax_begin	COVID-19_vaccine	Survival	Sampling Time	HVSC
TJ30016116	0	health	health	\	\	\	\	\	\	\	\	male	68	old-age	CON	CON	CON	CON		No	CON	CON	HC
CON-16	0	health	health	\	\	\	\	\	\	\	\	female	70	the elderly	CON	CON	CON	CON		No	CON	CON	HC
CON-91	0	health	health	\	\	\	\	\	\	\	\	male	69	old-age	CON	CON	CON	CON		Yes	CON	CON	HC
CON-63	0	health	health	\	\	\	\	\	\	\	\	female	60	old-age	CON	CON	CON	CON		No	CON	CON	HC
CON_AS_TDJ	0	health	health	\	\	\	\	\	\	\	\	female	65	old-age	CON	CON	CON	CON		No	CON	CON	HC
CON_AS_DBY	0	health	health	\	\	\	\	\	\	\	\	female	65	old-age	CON	CON	CON	CON		No	CON	CON	HC
365	1	mild	short	2022-06-02	2022-06-05	3	2022-06-01	2022-06-04	3	2022-06-03	2	male	71	the elderly	No	No	No	No		Yes	Yes	<10 days	Patients
376	1	mild	short	2022-06-03	2022-06-09	6	2022-05-31	2022-06-04	4	2022-06-04	4	male	81	senior elderly	No	No	No	No		No	Yes	<10 days	Patients
477	1	mild	short	2022-06-12	2022-06-22	10	2022-06-11	2022-06-19	8	2022-06-13	2	female	92	senior elderly	Yes	No	No	No	2022-06-15	No	Yes	<10 days	Patients
495	1	mild	short	2022-06-13	2022-06-23	10	2022-06-12	2022-06-18	6	2022-06-14	2	male	85	senior elderly	Yes	No	No	No		No	Yes	<10 days	Patients
377	1	mild	short	2022-06-03	2022-06-07	4	2022-06-01	2022-06-05	4	2022-06-04	3	male	86	senior elderly	No	No	No	No		No	Yes	<10 days	Patients
432	2	mild	long	2022-05-14	2022-06-09	26	2022-05-13	2022-06-09	27	2022-06-08	26	female	88	senior elderly	No	No	No	No		No	Yes	10~30 days	Patients
159	2	mild	long	2022-05-12	2022-05-31	19	2022-05-12	2022-05-30	18	2022-05-22	10	male	72	the elderly	No	No	No	No		No	Yes	10~30 days	Patients
300	2	mild	long	2022-05-12	2022-06-11	30	2022-05-11	2022-06-09	29	2022-05-31	20	male	88	senior elderly	Yes	Yes	No	Yes	2022-05-28	No	Yes	10~30 days	Patients
396	2	mild	long	2022-06-14	2022-06-30	16	2022-05-31	2022-06-30	30	2022-06-10	10	female	47	old-age	No	No	No	No		No	Yes	10~30 days	Patients
249	2	mild	long	2022-05-07	2022-06-09	33	2022-05-06	2022-06-04	29	2022-05-28	22	female	64	old-age	Yes	Yes	Yes	Yes	2022-05-27	No	No	10~30 days	Patients
252	2	mild	long	2022-05-13	2022-06-04	22	2022-05-12	2022-06-03	22	2022-05-28	16	female	82	senior elderly	No	No	No	No		No	Yes	10~30 days	Patients
228	2	mild	long	2022-05-07	2022-06-09	33	2022-05-07	2022-06-07	31	2022-05-26	19	male	88	senior elderly	Yes	No	No	No		No	Yes	10~30 days	Patients
76	2	mild	long	2022-05-05	2022-05-21	16	2022-04-27	2022-05-20	23	2022-05-13	16	female	75	the elderly	No	No	No	No		No	Yes	10~30 days	Patients
117	3	severe	short	2022-05-15	2022-05-22	7	2022-05-14	2022-05-21	7	2022-05-16	2	male	97	senior elderly	Yes	Yes	Yes	Yes	2022-05-16	No	No	<10 days	Patients
35	3	severe	short	2022-05-09	2022-05-17	8	2022-05-06	2022-05-17	11	2022-05-10	4	male	81	senior elderly	No	No	No	No		Yes	Yes	<10 days	Patients
145	3	severe	short	2022-05-18	2022-05-25	7	2022-05-18	2022-05-23	5	2022-05-19	1	male	80	senior elderly	No	No	No	No		No	Yes	<10 days	Patients
109	3	severe	short	2022-04-26	2022-05-24	28	2022-04-22	2022-05-01	9	2022-05-01	9	female	78	the elderly	Yes	No	No	No		No	Yes	<10 days	Patients
96	3	severe	short	2022-05-13	2022-05-20	7	2022-05-10	2022-05-15	5	2022-05-15	5	male	74	the elderly	Yes	No	Yes	No		No	Yes	<10 days	Patients
14	4	severe	long	2022-05-01	2022-05-14	13	2022-04-22	2022-05-14	22	2022-05-08	16	male	90	senior elderly	No	No	No	No		No	Yes	10~30 days	Patients
115	4	severe	long	2022-04-26	2022-06-01	36	2022-04-26	2022-05-29	33	2022-05-16	20	female	94	senior elderly	No	No	Yes	No		No	No	10~30 days	Patients
75	4	severe	long	2022-05-08	2022-05-24	16	2022-05-01	2022-05-21	20	2022-05-13	12	male	93	senior elderly	Yes	No	Yes	No		No	Yes	10~30 days	Patients
105	4	severe	long	2022-05-05	2022-05-22	17	2022-04-30	2022-05-21	21	2022-05-15	15	female	85	senior elderly	Yes	Yes	No	Yes	2022-05-15	No	Yes	10~30 days	Patients
25	4	severe	long	2022-04-26	2022-05-17	21	2022-04-23	2022-05-17	24	2022-05-09	16	female	96	senior elderly	Yes	No	No	No		No	Yes	10~30 days	Patients
155	4	severe	long	2022-05-18	2022-05-26	8	2022-04-30	2022-05-23	23	2022-05-19	19	female	77	the elderly	Yes	No	No	Yes	2022-05-19	No	Yes	10~30 days	Patients
169	4	severe	long	2022-05-19	2022-05-25	6	2022-04-19	2022-05-22	33	2022-05-20	31	male	65	old-age	Yes	No	No	No		No	Yes	10~30 days	Patients
114	4	severe	long	2022-05-28	2022-05-31	3	2022-05-02	2022-05-31	29	2022-05-16	14	male	86	senior elderly	Yes	No	No	No		No	Yes	10~30 days	Patients
18	4	severe	long	2022-05-24	2022-06-06	13	2022-05-01	2022-06-06	36	2022-05-12	11	female	76	the elderly	No	No	No	No		No	Yes	10~30 days	Patients
91	4	severe	long	2022-04-26	2022-06-05	40	2022-04-21	2022-06-02	42	2022-05-15	24	male	89	senior elderly	Yes	Yes	Yes	Yes	2022-04-29	Yes	No	10~30 days	Patients
11	4	severe	long	2022-05-11	2022-05-17	6	2022-04-11	2022-05-17	36	2022-05-08	27	female	76	the elderly	No	Yes	Yes	No		No	No	10~30 days	Patients
22	4	severe	long	2022-05-20	2022-06-03	14	2022-05-04	2022-06-02	29	2022-05-15	11	male	89	senior elderly	Yes	Yes	Yes	No		No	No	10~30 days	Patients
10	4	severe	long	2022-04-29	2022-06-02	34	2022-04-27	2022-05-20	23	2022-05-07	10	female	88	senior elderly	Yes	Yes	Yes	No		No	No	10~30 days	Patients
92	4	severe	long	2022-05-11	2022-06-06	26	2022-05-01	2022-05-25	24	2022-05-15	14	male	94	senior elderly	Yes	Yes	Yes	No		No	Yes	10~30 days	Patients
164	4	severe	long	2022-05-13	2022-06-02	20	2022-05-12	2022-06-01	20	2022-05-25	13	female	64	old-age	Yes	Yes	No	Yes	2022-05-17	No	Yes	10~30 days	Patients
240	4	severe	long	2022-05-26	2022-05-31	5	2022-05-07	2022-05-28	21	2022-05-27	20	female	73	the elderly	Yes	Yes	No	Yes	2022-05-27	No	Yes	10~30 days	Patients
													old-age	<70
												Female: 20	the elderly	70~80
												Male: 20	senior elderly	>80

## Sheet: Supplementary_Table_1B
sample	Estimated Number of Cells	Mean Reads per Cell	Median Genes per Cell	Number of Reads	Valid Barcodes	Sequencing Saturation	Q30 Bases in Barcode	Q30 Bases in RNA Read	Q30 Bases in RNA Read 2	Q30 Bases in UMI	Reads Mapped to Genome	Reads Mapped Confidently to Genome	Reads Mapped Confidently to Intergenic Regions	Reads Mapped Confidently to Intronic Regions	Reads Mapped Confidently to Exonic Regions	Reads Mapped Confidently to Transcriptome	Reads Mapped Antisense to Gene	Fraction Reads in Cells	Total Genes Detected	Median UMI Counts per Cell
CON-16	9910	38542	1309	381955341	0.865	0.806	0.928	0.867	0.856	0.927	0.89	0.705	0.046	0.054	0.605	0.551	0.034	0.944	21631	3384
CON-63	11288	35221	1249	397578538	0.893	0.792	0.961	0.905	0.853	0.957	0.792	0.65	0.052	0.058	0.54	0.49	0.033	0.909	21715	2848
CON-91	9575	38475	1372	368402192	0.861	0.806	0.93	0.869	0.842	0.929	0.887	0.689	0.062	0.061	0.565	0.512	0.034	0.922	21738	3215
DBY	9909	26185	1489	259463384	0.856	0.688	0.956	0.886	0.888	0.943	0.913	0.744	0.043	0.071	0.629	0.561	0.046	0.927	21878	3580
TJ30016116	11601	36372	1362	421952414	0.882	0.785	0.962	0.903	0.9	0.959	0.909	0.753	0.048	0.058	0.648	0.572	0.054	0.961	22005	3620
TDJ	11786	23363	1322	275359115	0.905	0.75	0.974	0.939	0.923	0.967	0.954	0.839	0.038	0.064	0.738	0.681	0.033	0.953	21549	3144
365	8004	43884	565	351245360	0.869	0.819	0.956	0.902	0.874	0.954	0.864	0.641	0.069	0.069	0.502	0.421	0.061	0.496	20111	892
376	1021	326824	1571	333687273	0.86	0.968	0.959	0.901	0.858	0.958	0.873	0.686	0.045	0.071	0.57	0.505	0.042	0.966	18045	4009
495	1874	182462	1502	341933843	0.875	0.942	0.959	0.899	0.849	0.954	0.793	0.632	0.035	0.066	0.532	0.474	0.038	0.979	19362	3773
477	8803	52168	1316	459235962	0.872	0.852	0.963	0.916	0.876	0.961	0.887	0.695	0.04	0.057	0.599	0.545	0.031	0.947	21970	3133
377	10466	38704	1302	405075834	0.876	0.819	0.963	0.917	0.882	0.961	0.883	0.707	0.037	0.061	0.609	0.555	0.033	0.966	21967	3116
159	6930	57092	1362	395646748	0.861	0.848	0.931	0.87	0.835	0.931	0.867	0.657	0.042	0.066	0.55	0.5	0.031	0.921	21492	3413
300	5510	67055	1444	369474685	0.878	0.87	0.959	0.908	0.859	0.956	0.86	0.696	0.043	0.062	0.591	0.535	0.035	0.954	21103	3694
396	1230	259766	1408	319512671	0.883	0.962	0.955	0.901	0.864	0.952	0.829	0.667	0.045	0.064	0.559	0.496	0.042	0.96	18339	3710
249	4309	85971	1283	370447908	0.859	0.904	0.956	0.9	0.853	0.953	0.818	0.609	0.06	0.064	0.486	0.436	0.032	0.927	20119	2783
252	8217	54137	1312	444843775	0.882	0.851	0.964	0.918	0.872	0.962	0.874	0.702	0.037	0.069	0.595	0.541	0.032	0.959	21784	3317
228	6359	93446	1469	594225869	0.857	0.904	0.898	0.833	0.826	0.897	0.855	0.662	0.041	0.064	0.558	0.503	0.036	0.952	21874	3505
76	9569	40537	1126	387902440	0.831	0.793	0.924	0.861	0.842	0.925	0.855	0.573	0.051	0.079	0.443	0.392	0.033	0.89	21930	2226
432	8010	46209	1188	370135589	0.863	0.827	0.959	0.9	0.857	0.955	0.825	0.621	0.038	0.054	0.528	0.48	0.031	0.961	21403	3130
117	6022	64543	1194	388677994	0.88	0.85	0.959	0.9	0.873	0.955	0.819	0.642	0.035	0.058	0.549	0.501	0.029	0.918	21336	2565
35	13821	25967	1011	358885633	0.85	0.727	0.957	0.897	0.848	0.954	0.784	0.566	0.043	0.06	0.463	0.418	0.029	0.934	22075	2155
145	5225	69661	1453	363977144	0.85	0.842	0.957	0.898	0.866	0.953	0.84	0.606	0.042	0.065	0.499	0.447	0.034	0.942	21309	3858
109	9281	41049	1241	380974508	0.835	0.776	0.929	0.867	0.83	0.929	0.849	0.573	0.046	0.066	0.461	0.415	0.027	0.919	21832	2842
96	5991	52091	1241	312075537	0.876	0.829	0.96	0.903	0.856	0.955	0.814	0.641	0.058	0.061	0.522	0.468	0.034	0.942	20899	3417
75	2929	106889	1762	313078933	0.847	0.877	0.955	0.899	0.853	0.952	0.794	0.565	0.049	0.062	0.454	0.397	0.041	0.943	20539	3985
105	4052	85113	1446	344879600	0.859	0.877	0.955	0.898	0.87	0.951	0.842	0.635	0.049	0.051	0.536	0.484	0.035	0.921	20925	3497
25	10929	35777	1303	391006733	0.891	0.787	0.96	0.912	0.869	0.956	0.844	0.697	0.044	0.053	0.601	0.544	0.037	0.957	21620	3345
155	5179	79164	1377	409991234	0.861	0.887	0.957	0.901	0.866	0.952	0.86	0.642	0.048	0.062	0.532	0.481	0.032	0.933	21168	3394
169	8739	54407	1384	475464648	0.839	0.835	0.962	0.914	0.864	0.961	0.872	0.617	0.042	0.064	0.511	0.46	0.033	0.961	21658	3310
114	7034	53165	1362	373964538	0.867	0.833	0.962	0.916	0.867	0.96	0.862	0.669	0.043	0.055	0.57	0.513	0.038	0.94	21715	2973
18	5155	70412	1225	362971946	0.837	0.851	0.928	0.865	0.808	0.929	0.773	0.519	0.043	0.054	0.421	0.378	0.029	0.927	20936	2696
91	10163	42592	1352	432858703	0.881	0.812	0.958	0.905	0.845	0.955	0.785	0.639	0.051	0.059	0.529	0.475	0.036	0.918	21693	3123
11	861	398147	1429	342804515	0.84	0.965	0.954	0.902	0.858	0.952	0.808	0.584	0.054	0.059	0.471	0.412	0.039	0.915	18019	3611
22	2372	160231	1510	380067488	0.852	0.923	0.959	0.905	0.867	0.955	0.825	0.589	0.044	0.06	0.484	0.431	0.035	0.889	20694	3222
10	6790	49589	1104	336706693	0.874	0.773	0.956	0.901	0.87	0.951	0.841	0.676	0.068	0.054	0.554	0.499	0.035	0.829	21723	2425
92	4148	82902	1431	343878771	0.866	0.871	0.956	0.9	0.846	0.952	0.799	0.613	0.054	0.061	0.498	0.44	0.039	0.918	20714	3132
164	2894	126898	1240	367243761	0.833	0.918	0.956	0.903	0.854	0.954	0.836	0.543	0.043	0.06	0.44	0.395	0.028	0.915	19935	2902
240	5369	78432	1452	421103664	0.865	0.876	0.963	0.916	0.867	0.961	0.867	0.676	0.06	0.057	0.559	0.508	0.033	0.916	21427	3696
14	2184	178826	1600	390556057	0.85	0.932	0.958	0.899	0.857	0.954	0.828	0.601	0.053	0.061	0.487	0.431	0.038	0.945	20099	4047
115	8319	46657	1190	388139068	0.85	0.823	0.929	0.867	0.846	0.929	0.858	0.634	0.058	0.075	0.501	0.447	0.034	0.882	21947	2525
	6860	54272	1357	372206223															21459.5	3266
	6795.7	86223.1	1331.45	3.78185e+08															21057	3180.3
	271828	3448925	53258	15127386109															842278	127212

## Sheet: Supplementary_Table_1C
sample	nFeature_average	nCount_average	nFeature_median	nCount_median	average_percent.mt	average_percent.ribo	average_percent.ery	cellcount_sample
10	1725.15	4544.87	1591	3203	4.28524	19.7613	0.00179983	2142
105	1462.4	2867.74	1382	2486	2.40329	25.5796	0.000911466	2753
109	1210.64	2257.89	1183	2083	3.12371	22.1829	0.00102163	6991
11	1471.23	3046.31	1432.5	2561	3.75946	25.204	0.00248378	584
114	1347.81	2546.25	1296	2207.5	2.49688	23.1514	0.00103125	5160
115	1371.33	2480.92	1359	2350	3.80287	22.276	0.00508025	3675
117	1303.47	2948.1	1209	2088	2.17477	22.5337	0.00125484	3731
14	1629.53	3159.41	1567	2888	3.60473	25.3721	0.00133182	1496
145	1458.03	2893.9	1402	2611	3.39878	27.671	0.000955349	3751
155	1358.5	2492.73	1316	2285	3.21129	29.1034	0.000467755	3787
159	1355.7	2650.9	1293	2361	2.75865	26.8704	0.00120474	5289
164	1257.16	2393.99	1225	2170	3.21879	23.2004	0.00156725	1737
169	1346.27	2678.22	1302	2430	2.88587	22.4598	0.000653885	6533
18	1250.88	2334.63	1195	2083	2.78794	23.3631	0.000415508	3817
22	1555.51	3200.02	1508	2613.5	2.28551	20.5795	0.00141448	1478
228	1439.08	2762.41	1408	2551	3.29048	24.4761	0.0010581	4545
240	1471.24	2828.62	1402.5	2522	2.80155	28.4829	0.000506988	3428
249	1260.89	2332.58	1225.5	2130	2.53782	21.0708	0.00133586	3084
25	1263.88	2430.63	1211	2238	1.8078	31.2554	0.000550377	8664
252	1279.41	2472.69	1208	2179	2.41081	28.7017	0.00185615	6561
300	1459.51	2869.29	1366	2483	2.90292	28.6661	0.000627431	4285
35	990.338	1748.99	944	1579	2.79664	22.8595	0.000598066	9533
365	1181.2	2238.7	1180	2143	3.35801	23.3828	0.000783987	1587
376	1534.42	2992.55	1484.5	2769	3.07649	27.1686	9.85724e-05	826
377	1258.44	2414.59	1203	2174	2.7326	25.7728	0.000934015	8405
396	1379.47	2615.35	1321	2362	3.56284	31.8854	0.000682192	1035
432	1135.39	2133.94	1090	1933	2.51749	31.9789	0.000467246	6675
477	1269.06	2422.89	1228	2222	1.79794	26.0238	0.000675865	6555
495	1468.44	2829.26	1393	2508	3.35716	27.8674	0.0024243	1494
75	1735.74	3402.26	1696	3112	2.87613	18.4418	0.00116289	2065
76	1303.21	2376.5	1267	2186	4.14252	21.6878	0.000570806	5350
91	1312	2430.85	1291	2318	2.57433	24.7922	0.000234187	7795
92	1412.78	2704.54	1368	2421	3.38773	20.3298	0.00527718	3007
96	1186.46	2197.12	1162	2092	3.08331	35.8106	0.000382044	4949
CON-16	1291.01	2447.75	1234	2228	2.86258	30.9199	0.000868474	7387
CON-63	1227.14	2217.39	1189	2074	3.33379	25.5864	0.000824737	8273
CON-91	1341.45	2400.85	1329	2318	4.02328	26.5792	0.000286598	6906
CON_AS_DBY	1473.46	2771.85	1395	2444	2.34682	26.8706	0.000114247	7905
CON_AS_TDJ	1295.44	2333.39	1216	2043	3.15954	28.2913	0.000114381	9494
TJ30016116	1361.8	2631.32	1279	2307	2.72475	31.9467	0.000221435	9091
								191823

## Sheet: Supplementary_Table_1D
Cell Type	Major subset	Minor subset	Cell number
Myeloid cells	CD14+ Monocytes	CD14+ CD16+ Monocytes	5091
Myeloid cells	CD14+ Monocytes	CD14+ FOS+ Monocytes	8683
Myeloid cells	CD14+ Monocytes	CD14+ HLA-DRA+ Monocytes	3199
Myeloid cells	CD14+ Monocytes	CD14+ HMGB2+ Monocytes	24871
Myeloid cells	CD14+ Monocytes	CD14+ ISG15+ Monocytes	11297
Myeloid cells	CD16+ Monocytes	CD16+ Monocytes	5241
Myeloid cells	cDC	cDC	1612
Myeloid cells	pDC	pDC	713
Myeloid cells	Megakaryocytes	Megakaryocytes	465
B cells	B cells	CD19+ CD20+ CD11c+ Atypical memory B cells	1283
B cells	B cells	CD1C+ IFN Switched memory B cells	795
B cells	B cells	CD24+ AIM2+ Memory B cells	2925
B cells	B cells	CD24+ CD27- Non-switched memory B cells	2059
B cells	B cells	CD45RA+ B cells	223
B cells	B cells	Activated B cells	289
B cells	B cells	CD99+ COCH+ Memory B cells	899
B cells	B cells	IgD+ IgM+ Naive B cells	10062
Plasma B cells	Plasma cells	Plasma cells	1060
Plasma B cells	Plasma cells	Plasmablasts	96
T cells	Proliferating cells	Proliferating cells	998
T cells	Treg cells	Treg cells	2835
T cells	GDT cells	Vd2- Vg9- GDT cells	2600
T cells	GDT cells	Vd2- Vg9+ GDT cells	218
T cells	GDT cells	Vd2+ Vg9+ Cytotoxic GDT cells	2502
T cells	GDT cells	Vd2+ Vg9+ GDT cells	3225
T cells	CD4+ Cytotoxic T cells	CD4+ CD8+ Cytotoxic T cells	1261
T cells	CD4+ T cells	CD4+ GZMK+ Th1 cells	3501
T cells	CD4+ Naive T cells	CD4+ Naive T cells	14718
T cells	CD4+ T cells	CD4+ Terminal effector T cells	4292
T cells	CD4+ T cells	CD4+ Th cells	4950
T cells	CD4+ T cells	CD4+ Th1 cells	3269
T cells	CD4+ T cells	CD4+ Th17 cells	4344
T cells	CD4+ T cells	CD4+ Th2 cells	4301
T cells	CD8+ T cells	CD8+ Central memory T cells	2284
T cells	CD8+ T cells	CD8+ Effector memory T cells	10883
T cells	CD8+ Naive T cells	CD8+ Naive T cells	3027
T cells	CD8+ T cells	CD8+ Terminal effector T cells	9115
T cells	CD8+ T cells	MAIT cells	1562
T cells	iNKT cells	iNKT cells	1425
NK cells	NK cells	CD56+ XCL2+ NK cells	3116
NK cells	Cytotoxic NKT cells	CD16+ IFN NK cells	8340
NK cells	Cytotoxic NKT cells	CD16+ NK cells	18073
HSPC	HSPC	HSPC	121
			191823
