# Supplementary material for: Myeloid‐Driven Immune Suppression Subverts Neutralizing Antibodies and T Cell Immunity in Severe COVID‐19
Source: J Med Virol. 2025 Apr 4;97(4):e70335. doi: 10.1002/jmv.70335 (PMC11969634; doi:10.1002/jmv.70335)
Supplement: Supplementary file 27 — Supporting Table 2. Top 5 most abundant clonotypes information on each group. [file JMV-97-e70335-s002.xlsx]

## Sheet: Supplementary_Table_2A
values	group	CTaa	Abundance	symbol
CON-16_0	0	CAVRYSSNTGKLIF_CSARALWTSGRALFDEQFF	254	u
TJ30016116_0	0	CAPLTGANNLFF_CSADIGTATNEKLFF	235	y
CON-63_0	0	CAYRSTGDMRF_CASSYGTPRDGYTF	229	v
CON-91_0	0	CAASNDYKLSF_CASSSRMLNTEAFF	198	s
CON-91_0	0	CAVSGAGGGADGLTF_CASSQPSTYNEQFF	151	x
377_1	1	CAAIYTGGFKTIF_CATGGRSEQYF	221	n
377_1	1	CAVKNAGNMLTF_CASQGMNTEAFF	193	q
377_1	1	CATGAFGNEKLTF_CASSLGRDFQAVEQFF	115	p
377_1	1	CAMGVGGGKLIF_CASSPRDRGETQYF	71	o
477_1	1	CAVNDDDSWGKFQF_CASSYDGDSPYEQYF	59	r
159_2	2	CVVNGDDKIIF_CASSLDLRGASLEQYF	177	g
228_2	2	CAENLDTGRRALTF;CALIDNSGNTPLVF_CSASRGPNEQFF	160	h
249_2	2	CAMIEAGGTSYGKLTF;CAASTTGGTSYGKLTF_CSARDLFGQPQHF	134	k
228_2	2	CAENLDTGRRALTF_CSASRGPNEQFF	128	i
249_2	2	CAMIAAGGTSYGKLTF_CSARDLFGQPQHF	117	j
35_3	3	CAVLNTGTASKLTF_CAIRDRGNEQFF	528	m
109_3	3	CAMRGGGDMRF_CASSYSGGDEQFF	326	c
117_3	3	CGTSQNSGGSNYKLTF_CASSLKGSSYNEQFF	235	f
109_3	3	CALINTNAGKSTF_CASSPSGTVNTGELFF	133	a
109_3	3	CAMRGGGDMRF;CVVRNSGYALNF_CASSYSGGDEQFF	119	b
115_4	4	CATDTGNQFYF_CASSLVVQETQYF	551	e
92_4	4	CAVTSYGQNFVF_CASSLRGTTPSAQYF	397	t
115_4	4	CATDKGGSEKLVF_CASSLFISDGGRAYETQYF	308	d
91_4	4	CAASNDYKLSF_CASSSRMLNTEAFF	251	s
25_4	4	CAASHSGGSNYKLTF_CAWRAPSGLAGGGKNIQYF	228	l
